# Supplementary material for: Fullerenes on a Nanodiamond Platform Demonstrate Antibacterial Activity with Low Cytotoxicity
Source: Pharmaceutics. 2023 Jul 19;15(7):1984. doi: 10.3390/pharmaceutics15071984 (PMC10383838; doi:10.3390/pharmaceutics15071984)
Supplement: Supplementary file 1 [file pharmaceutics-15-01984-s001.zip]

Archive with 1 entries (1 files):
- pharmaceutics-2491984-supplementary.pdf
